# Supplementary material for: Malonyl-CoA Accumulation as a Compensatory Cytoprotective Mechanism in Cardiac Cells in Response to 7-Ketocholesterol-Induced Growth Retardation
Source: Int J Mol Sci. 2023 Feb 23;24(5):4418. doi: 10.3390/ijms24054418 (PMC10002498; doi:10.3390/ijms24054418)
Supplement: Supplementary file 1 [file ijms-24-04418-s001.zip]

Archive with 1 entries (1 files):
- ijms-2191418-supplementary.pdf
